# Supplementary material for: Oxytetracycline-induced inflammatory process without oxidative stress in blue mussels Mytilus trossulus
Source: Environ Sci Pollut Res Int. 2023 Jun 10;30(33):80462–77. doi: 10.1007/s11356-023-28057-z (PMC10345040; doi:10.1007/s11356-023-28057-z)
Supplement: Supplementary file 2 — Supplementary file2 (XLSX 20 KB) [file 11356_2023_28057_MOESM2_ESM.xlsx]

## Sheet: OTC concentration
	I	II	III	MEAN
24h	111.3	93.42	96.34	100.353	7.83172	4.52701
48h	88.19	132.07	78.49	99.5833	23.3104	13.4742
120h	86.049	117.59	81.13	94.923	16.1533	9.33717
240h	91.53	121.6	50.3	87.81	29.2267	16.8941

## Sheet: biochemical parameters
ALP (U/L)	ALP (U/L)		ASP (U/L)	ASP (U/L)		PO (U/L)	PO (U/L)		GST (nmol/min/mh protein)	GST (nmol/min/mh protein)		CAT (U/mg protein)	CAT (U/mg protein)		tGSH (nmol/mg protein)	tGSH (nmol/mg protein)		TAC (nmol/mg protein)	TAC (nmol/mg protein)		CBO (nmol/mg protein)	CBO (nmol/mg protein)		MDA (nmol/mg protein)	MDA (nmol/mg protein)		AE (pmol/h/mg protein)	AE (pmol/h/mg protein)
control group	OTC-treated group		control group	OTC-treated group		control group	OTC-treated group		control group	OTC-treated group		control group	OTC-treated group		control group	OTC-treated group		control group	OTC-treated group		control group	OTC-treated group		control group	OTC-treated group		control group	OTC-treated group
141.667	131.273		542.308	659.615		13.3333	46.6667		34.3277	48.5852		6.90756	6.5571		13.7733	17.4249		692.368	743.101		4.41324	1.807		4.44886	2.64179		25.6013	11.4327
124.813	135.674		1269.23	769.231		33.3333	33.3333		35.9375	29.8003		8.74948	8.00417		12.0723	12.2593		613.528	602.696		1.90252	2.33418		2.51	2.6134		16.2617	7.23001
240.356	130.899		1153.85	750		6.66667	40		65.3453	32.6968		21.1154	7.37828		11.4904	13.253		662.148	679.929		1.616	2.69043		4.375	2.58333		29.0966	23.9687
200.281	239.139		519.231	538.462		13.3333	20		56.8471	60.4839		14.6208	24.3023		14.8986	18.733		700.33	815.436		2.87621	2.45993		2.09146	3.1371		23.6532	14.2104
158.333	181.554		596.154	1038.46		6.66667	26.6667		62.8255	57.2917		1.70412	23.13		15	17.4182		680.703	720.728		5.71934	3.25696		2.95625	3.56429		33.9405	17.9085
191.948	213.39		403.846	980.769		26.6667	26.6667		64.7569	42.6574		20.2388	13.6205		19.2671	13.7638		687.887	749.049		4.69078	1.91414		2.01667	2.29348		23.6488	26.287
198.596	194.288		711.538	1019.23		20	33.3333		64.9214	58.0729		9.34916	9.00281		20.6616	13.5007		676.625	662.246		2.28953	2.02655		1.7193	2.41667		18.18	36.6317
213.577	347.285		750	1211.54		20	20		49.8047	52.2461		1.57303	9.44456		15.369	14.9699		569.96	653.846		1.70991	3.3805		2.66875	2.14375
226.311	140.918		634.615	865.385		40	60		57.2425	56.9232		7.07289	11.9447		22.0846	11.6504		787.248	638.607		2.31399	1.95799		1.66981	2.59434
159.27	178.558		1134.62	750		13.3333	26.6667		60.5769	46.3942		9.17603	11.807		17.7943	18.304		765.966	769.639		3.16884	1.13691		2.23077	2.2
			403.846	788.462		6.66667	20		44.4044	71.2944		8.92419	4.5412		15.8403	20.5609		653.268	727.921		2.4996	3.42819		2.60897	2.88525
			1788.46	980.769		20	40		79.5718	54.2535		18.6142	10.4804		23.4717	18.0556		775.616	886.752		4.39669	18.6714		3.26852	3.14583
						13.3333	26.6667		64.0565	61.3839			17.6079		14.2293	22.0848		665.569	854.49		3.05429	6.31739		2.0977	2.80357
							13.3333		65.9722	61.0632					14.4244	21.666		674.624	780.207		1.95667	9.48818		3.01111	2.80172
										58.9364						16.59			746.894			9.88911			2.09868

## Sheet: Ct values in digestive system
	Ct values
	COX1	GAPDH	CYP1L1	GSTz3	PGY1	MVP	NF-KB	IKK1	HSP70
K1	18.515	25.9	31.845	27.02	25.185	24.775	30.405	27.245	21.06
K3	19.555	26.83	28.525	29.395	25.195	25.47	30.305	28.39	22.775
K5	20.2	25.985	29.615	28.33	26.395	26.025	30.785	28.565	21.725
K6	18.84	25.16	30.125	28.375	24.76	24.305	30.905	29.39	21.64
K7	19.42	25.895	29.86	30.19	24.89	24.675	32.66	31.405	21.215
K10	19.875	26.075	31.2	30.955	26.39	27.02	36.71	30.885	24.265
K11	18.075	23.585	28.74	28.28	24.165	23.265	36.27	29.95	20.015
K12	18	24.98	32.225	25.815	25.47	23.725	29.02	28.79	20.86
K13	18.19	23.38	33.2	30.78	25.09	24.675	29.455	30.765	20.995
K14	18.59	24.78	30.405	29.085	23.36	23.315	31	29.52	21.095
oxy-1	18.33	25.915	30.695	27.995	25.235	22.78	36.185	30.69	21.42
oxy-3	18.52	24.04	30.735	28.13	24.635	22.65	30.885	29.985	21.835
oxy5	18.46	27.61	27.09	29.335	24	23.275	31.035	29.805	22.065
oxy-6	19.275	25.645	30.675	30.715	23.09	23.28	31.935	31.02	21.14
oxy-7	19.02	26.355	31.3	30.025	26.1	24.785	33.035	30.425	21.875
oxy-10	18.675	26.19	31.26	32.435	26.42	25.47	36.17	32.19	23.355
oxy-11	19.96	27.3	34.735	30.455	26.06	24.07	36.335	32.485	22.01
oxy-12	20.105	26.34	31.21	30.245	27.34	24.24	34.31	30.385	22.04
oxy-13	19.495	25.41	29.23	30.335	26.545	25.435	36.235	32.18	21.835
oxy-14	19.245	26.465	27.885	31.78	23.53	25.28	35.53	30.13	23.915

## Sheet: Ct values in gills
	Ct values
	COX1	GAPDH	CYP1L1	GSTz3	PGY1	MVP	NF-KB	IKK1	HSP70
K1	15.495	21.845	30.22	23.875	25.18	23.3	29.205	26.935	21.135
K2	15.91	21.53	25.84	26.285	23.91	22.51	25.56	24.94	19.865
K3	16.89	22.05	25.46	26.295	24.64	22.08	26.085	26.135	19.15
K6	16.875	22.37	28.63	26.17	22.545	22.825	26.24	26.05	21.535
K7	16.865	21.65	28.885	27.505	23.09	23.325	26.86	26.84	18.92
K8	17.64	22.1	30.525	27.945	24.06	21.87	26.11	26.465	19.18
K11	18.475	22.825	28.43	24.36	24.325	24.425	30.41	25.315	21.99
K12	16.805	22.685	26.14	26.97	25.39	23.315	26.33	25.64	21.55
K13	16.6	22.17	28.105	27.265	24.325	23.245	22.765	25.045	18.225
oxy-1	16.555	23.85	32.09	25.165	23.16	23.095	28.25	23.9	20.48
oxy-2	16.605	22.83	27.375	26.785	23.21	22.635	24.565	24.835	21.78
oxy3	17.07	23.41	29.49	30.23	25.6	22.86	26.715	26.95	23.38
oxy-6	16.595	20.425	29.455	25.415	23.705	21.285	25.725	25.305	18.84
oxy-7	17.34	22.165	26.91	25.47	25.86	22.72	26.86	25.77	20.6
oxy-8	17.92	21.295	29.88	27.595	27.275	23.69	31.2	27.88	20.05
oxy-11	17.485	23.91	27.85	22.685	26.71	22.89	23.21	24.79	20.765
oxy-12	17.675	22.03	27.875	25.515	25.75	21.835	27.17	24.97	20.21
oxy-13	16.615	20.69	27.6	27.65	23.435	21.835	25.815	26.6	20
